# Supplementary material for: Self-inactivating, all-in-one AAV vectors for precision Cas9 genome editing via homology-directed repair in vivo
Source: Nat Commun. 2021 Nov 1;12:6267. doi: 10.1038/s41467-021-26518-y (PMC8560862; doi:10.1038/s41467-021-26518-y)
Supplement: Supplementary file 4 — Source Data [file 41467_2021_26518_MOESM4_ESM.xlsx]

## Sheet: Fig_2b (avg mice weight)
Fig_2b (avg mice weight)
Percent change in body weight
Days off NTBC	PBS [% body weight change]			Dual-sgRNA:Design 1 [% body weight change]							Dual-sgRNA:Design 4 [% body weight change]
0	100	100	100	100	100	100	100	100	100	100	100	100	100	100	100	100	100
1	91.9	98.7	100.4	104.5	103.4	103	101.6	104.4	103.8	103.4	100.4	103.7	104.6	104.6	104.2	101.7	105.5
2	86.6	91	94.5	105.4	103	103.4	100.8	103.7	102.5	101.7	101.2	100.4	100.8	104.1	104.2	105.2	107.2
3
4	78.2	89.7	83.5	103.3	99.6	102.6	102.8	106.6	105	103.4	99.2	102.9	102.1	103.7	106.3	102.1	106
5		90.6		104.1	101.5	100.9	99.6	105.9	101.3	100.4	98.8	101.2	101.3	103.7	105.1	100	104.7
6		95.7		105.4	100.8	103.9	103.2	110.3	103.3	105	102	104.5	102.9	105.5	107.6	103.9	104.7
7
8		90.1		106.6	101.1	105.2	103.6	108.8	103.3	104.2	101.6	104.9	105	106.4	107.2	101.7	103.8
9		88.8		104.5	102.7	104.3	102.4	108.5	102.1	105.5	100.4	102.5	102.9	108.3	104.6	100	103.8
10
11		88.8		107	101.9	105.6	104.8	111	104.6	105.9	102.9	106.1	105	108.3	105.1	102.6	107.2
12
13		83.7		103.3	97.7	103.4	100.8	110.3	100.8	105	100	102.5	102.9	107.3	103.8	100	105.5
14
15				105.4	100.4	102.6	103.2	114.3	106.3	107.1	99.2	102.5	103.4	106	102.5	100	106
16
17				105.8	103	103.4	102	113.6	105	108.4	99.6	104.1	102.9	105.5	100	99.6	107.2
18
19				105.37	100.38	104.72	99.6	113.97	105.02	105.88	99.59	103.69	104.2	105.5	102.11	99.57	105.11
20
21				106.61	102.65	107.3	103.97	115.07	102.93	105.46	98.36	105.74	105.88	106.42	103.8	100.86	108.09
Mice body weight [g]
Days off NTBC	PBS [% body weight change]			Dual-sgRNA:Design 1 [% body weight change]							Dual-sgRNA:Design 4 [% body weight change]
0	29.8	23.3	25.4	24.2	26.4	23.3	25.2	27.2	23.9	23.8	24.4	24.4	23.8	21.8	23.7	23.3	23.5
1	27.4	23	25.5	25.3	27.3	24	25.6	28.4	24.8	24.6	24.5	25.3	24.9	22.8	24.7	23.7	24.8
2	25.8	21.2	24	25.5	27.2	24.1	25.4	28.2	24.5	24.2	24.7	24.5	24	22.7	24.7	24.5	25.2
3
4	23.3	20.9	21.2	25	26.3	23.9	25.9	29	25.1	24.6	24.2	25.1	24.3	22.6	25.2	23.8	24.9
5		21.1		25.2	26.8	23.5	25.1	28.8	24.2	23.9	24.1	24.7	24.1	22.6	24.9	23.3	24.6
6		22.3		25.5	26.6	24.2	26	30	24.7	25	24.9	25.5	24.5	23	25.5	24.2	24.6
7
8		21		25.8	26.7	24.5	26.1	29.6	24.7	24.8	24.8	25.6	25	23.2	25.4	23.7	24.4
9		20.7		25.3	27.1	24.3	25.8	29.5	24.4	25.1	24.5	25	24.5	23.6	24.8	23.3	24.4
10
11		20.7		25.9	26.9	24.6	26.4	30.2	25	25.2	25.1	25.9	25	23.6	24.9	23.9	25.2
12
13		19.5		25	25.8	24.1	25.4	30	24.1	25	24.4	25	24.5	23.4	24.6	23.3	24.8
14
15				25.5	26.5	23.9	26	31.1	25.4	25.5	24.2	25	24.6	23.1	24.3	23.3	24.9
16
17				25.6	27.2	24.1	25.7	30.9	25.1	25.8	24.3	25.4	24.5	23	23.7	23.2	25.2
18
19				25.5	26.5	24.4	25.1	31	25.1	25.2	24.3	25.3	24.8	23	24.2	23.2	24.7
20
21				25.8	27.1	25	26.2	31.3	24.6	25.1	24	25.8	25.2	23.2	24.6	23.5	25.4

## Sheet: Fig_2c (Pacbio segdel)
Fig_2c (Pacbio segdel)
Editing in C57BL/6 mice
Injected vector	Segmental deletion				Inversion
PBS	0	0	0		0	0	0
Dual-sgRNA:Design 1	34.3	52	41.7	74.1	2	3.6	2.3	0.6
Dual-sgRNA:Design 4	25	30.2	27.7	51.3	1	1.1	1.9	0.6
Editing in Fahneo/neo mice
Injected vector		Segmental deletion							Inversion
PBS	PBS	0	0						0	0
Dual-sgRNA:Design 1	Pre-NTBC	33.3							1.6
	Post-NTBC	43.1	22.9	45.1	28.7	28.1	41.5	40.5	1.9	2.4	2.8	1.7	3.2	2.6	2.1
Dual-sgRNA:Design 4	Pre-NTBC	15.8							1.1
	Post-NTBC	42.6	32	47.7	16.5	28.6	37.6	27.2	2.5	3.4	2.9	2.1	2.1	1.3	1.9

## Sheet: Fig_2d (PacBio indels)
Fig_2d (PacBio indels)
Indels in C57BL/6 mice
Injected vector	Indels only at gRNA-I				Indels only at gRNA-II				Indels at gRNA-I & gRNA-II
PBS	0.2	1	1.2		0	0	0		0	0	0
Dual-sgRNA:Design 1	1.3	12.6	7.7	1.3	14.4	1.8	0.5	4.3	1.6	1	0.6	0.5
Dual-sgRNA:Design 4	5.5	6.7	7.9	10.7	2.4	0.5	1.9	0.3	0.7	0.5	2.2	0.6
Editing in Fahneo/neo mice
Injected vector	Injected vector	Indels only at gRNA-I							Indels only at gRNA-II							Indels at gRNA-I & gRNA-II
PBS	PBS	1	0.1						0	0						0	0
Dual-sgRNA:Design 1	Pre-NTBC	15.1							3.7							3.1
	Post-NTBC	21.6	21.2	13.1	10.8	23.9	3.4	14.6	2.1	2.6	6.9	2.5	2.9	4.7	2.5	4.5	4.3	2.1	1	4.4	0.4	0.8
Dual-sgRNA:Design 4	Pre-NTBC	4.9							16.4							4.8
	Post-NTBC	3.8	16.4	5.7	21.5	31.7	19.1	15.6	2.6	5.2	4.7	1.6	1.5	2.8	2.9	0.2	3.4	0.9	3.6	5.2	2.9	2.7

## Sheet: Fig_2e (PacBio AAV integ)
Fig_2e (PacBio AAV integ)
AAV integration in C57BL/6 mice
Dual-sgRNA:Design 1	Dual-sgRNA:Design 4
2.38	4.12
1.27	2.75
2.73	2.46
4.67	0.44
AAV integration in Fahneo/neo mice
Pre-NTBC	Post-NTBC	Pre-NTBC	Post-NTBC
2.26	4.76	1.48	0.9
	3.91		1.39
	3.02		2.64
	1.81		3.9
	4.83		4.2
	1.88		2.96
	4.2		2.78

## Sheet: Fig_2f (UDiTaS)
Fig_2f (UDiTaS)
Locus	Mice treatment	Segmental deletion							Inversions
5' enrichment at gRNA-I	PBS	0	0	0					0	0	0
	C57BL/6	10.6	9.2	9.1	13				6.3	6	4.7	5.4
	Pre-NTBC	12.2							8.6
	Post-NTBC	16.9	16.4	17.7	8.2	9.8	10.5	15.5	13.2	11.7	9.3	4.7	7.1	6.4	9.6
3' enrichment at gRNA-II	PBS	0	0	0					0	0	0
	C57BL/6	7.8	7.4	7.3	8.3				2.2	2.3	2.1	2.1
	Pre-NTBC	9.3							3.4
	Post-NTBC	12.4	11	12.8	6.1	9	9.5	10.9	5	4.6	3.5	1.8	3	3.4	2.8
Locus	Mice treatment	Indels							AAV integration
5' enrichment at gRNA-I	PBS	0.5	0.5	0.5					0	0	0
	C57BL/6	25.2	27.9	21.1	19.5				22.7	14.2	11	23.5
	Pre-NTBC	36.5							10.1
	Post-NTBC	24	32.7	35.8	33.7	40.9	37.1	36.9	1.9	3	6.2	18.1	15.3	18.1	8
3' enrichment at gRNA-II	PBS	0.1	0.1	0.1					0	0	0
	C57BL/6	23.6	17.7	18.6	13.8				14	9.2	7.2	15.2
	Pre-NTBC	40.9							8
	Post-NTBC	43	46.3	45.8	34.1	43.6	36.5	39.2	2.8	3.5	4.3	8.6	9	11	5.5

## Sheet: Fig_2g (Hpd RNA-Seq)
Fig_2g (Hpd RNA-Seq)
Mouse group	Gene expression (TPM)
tyroFahNEO_PBS_WX5387	1321.64
tyroFahNEO_PBS_EM2965	1080.56
tyroFahNEO_PBS_EM2966	515.379
tyroFahNEO_dualgRNA4_WX5383	1301.8
tyroFahNEO_dualgRNA4_WX5384	1848.66
tyroFahNEO_dualgRNA4_WX5385	1698.55
tyroFahNEO_dualgRNA4_WX5386	1247.88
tyroFahNEO_dualgRNA4_WX5389	1372.34
tyroFahNEO_dualgRNA4_EM2917	1183.23
tyroFahNEO_dualgRNA4_EM2918	1013.58
tyroFahNEO_dualgRNA4_EM2919	1217.83
healthy_dualgRNA4_EM2967	751.947
healthy_dualgRNA4_EM2968	523.746
healthy_dualgRNA4_EM2971	696.812
healthy_dualgRNA4_EM2976	247.955
tyroFahNEO_dualgRNA1_WX8321	1550.72
tyroFahNEO_dualgRNA1_EM2920	1422.45
tyroFahNEO_dualgRNA1_EM2921	2092.77
tyroFahNEO_dualgRNA1_EM2959	1188.19
tyroFahNEO_dualgRNA1_EM2960	1249.77
tyroFahNEO_dualgRNA1_EM2962	1618.97
tyroFahNEO_dualgRNA1_EM2963	1714.09
tyroFahNEO_dualgRNA1_EM2964	1481.74
healthy_dualgRNA1_EM2969	609.649
healthy_dualgRNA1_EM2970	1028.44
healthy_dualgRNA1_EM2977	409.051
healthy_dualgRNA1_EM2978	564.605

## Sheet: Fig_3d AAVHDR in TLR
Fig_3d AAVHDR in TLR
Vector type	GFP+ (HDR)				mCherry+ (NHEJ)
Neg	0.14	0			0.039	0
Cas9 + gRNA	0.13	0.3			13.5	21.8
dsDNA donor	0.22	2.2			0.075	0
Cas9 + sgRNA + dsDNA donor	2.85	3.8			4.9	6.8
Neg	0.52	0.8			0.11	0.1
Design 1	0.3	0.47	0.5	0.7	13.7	14.1	13.6	14.8
Design 2	0.44	0.57	0.6	0.9	16.6	16.6	17.3	20.2
Design 3	0.51	0.65	0.65	1	0.86	1.1	1.09	2.8
Design 4	3.25	3.77	3.17	5.8	2.79	3.06	2.65	4.2

## Sheet: Fig_4c mice body weight
Fig_4c mice body weight
Percent body weight change after NTBC withdrawal
Days off NTBC	PBS			rAAV:FahDonor:ncSpacer			rAAV:ncDonor:FahSpacer			rAAV:HDR:uncleaved							rAAV:HDR:cleaved
0	100	100	100	100	100	100	100	100	100	100	100	100	100	100	100	100	100	100	100	100	100	100	100
1	97.9	100	100.4	99.6	99.6	101.1	100.7	97.6	101.5	97.8	101.8	101.7	102.5	98	100.3	98.9	99.6	95.2	95.1	96.6	98.3	97	98.4
2				97.8	102.7	100.7	102.8	98.3	104
3	81.8	98.6	89.8	100.4	103.1	102.9	103.8	99	104.7	102.2	100.4	97.5	101.9	98.6	102.9	102.2	99.6	97.8	98.2	96.6	100.7	98	100.4
4		95.5		98.5	100	100.7	101.7	96.9	102.2	100	100	99.2	102.5	99	103.2	103	100	98.7	98.7	94.9	99	96.3	98.1
5		100		97.8	101.5	100.4	101.7	98.6	104.7	103.4	103.6	99.6	103.2	103.7	101.6	103.3	101.3	97	99.6	96	101	97.7	99.6
6		92.8		100	101.5	101.4	100.3	97.9	104.4	100.9	101.3	100.8	101.6	98	102.3	102.2	101.3	96.1	97.3	93.9	97.3	93.3	96.5
7		95.9		101.1	101.2	101.1	100.7	97.9	103.3	103	103.1	103	100.3	99	100	102.2	100.9	100	98.7	94.9	101.4	97	99.6
8		97.7		99.6	102.3	101.4	100.3	97.9	102.9	104.7	104.5	100.4	100.6	98.3	99	101.8	100.9	99.6	97.3	94.3	97.6	95	98.1
9				100.4	103.8	101.4	99.3	95.5	101.1
10		96.8		100	101.9	100	100.7	96.5	100.7	103.9	100	96.6	97.5	96.6	97.7	100	96.9	98.7	95.5	93.6	95.6	90	96.1
11		97.3		99.6	101.2	98.9	101.7	93.4	100.4	103	102.7	97.5	99.7	97.6	97.4	98.2	96.5	98.3	93.3	93.6	95.6	96.3	96.9
12				98.2	101.5	96	98.3	92.4	101.1
13		92.3		95.3	100.8	93.1	95.5	90.7	98.9	100.4	100.9	95.8	97.5	92.9	97.1	100	93.9	96.5	92.4	93.9	93.2	103	96.1
14		92.3		93.1	97.7	92.4	92.7	86.9	98.2	95.7	96.9	93.2	94.9	89.5	97.1	94.8	91.2	92.6	89.3	89.2	88.1	95.7	92.2
15		93.2		92	96.5	88	89.9		96.7	95.3	94.6	90.7	94.6	94.6	96.8	94.5	91.2	90	90.6	96.6	92.5	97.3	94.6
16		89.2		86.2	94.6				97.1	95.7	93.8	89	96.5	94.9	95.1	95.6	93.9	91.7	96.4	99.3	96.3	95.3	92.2
17					94.2				94.2	97.8	96.4	89	95.6	98.3	96.4	94.8	93.4	93	98.2	101	100.3	98.3	91.9
18					94.2				93.4	95.3	98.2	100	94.9	97.6	95.1	94.8	92.5	97	95.1	93.9	98.6	99	93.4
19					90				92.3	98.3	98.2	97	97.1	97.6	94.8	95.6	93.4	95.7	95.1	96	97.6	96.7	94.2
20									88.3
21										99.6	99.1	102.5	97.1	100	94.8	97	96.9	96.5	97.3	96.6	100	96	93
22
23										95.3	99.1	97.5	96.8	96.9	97.4	95.6	97.8	97.4	94.6	96	97.6	94	94.2
26										104.3	101.8	97.5	96.2	99.3	97.1	98.9	100.9	101.3	100	99.3	100	95	98.8
28										104.7	105.4	100.4	95.2	99.7	96.8	96.3	103.1	100.9	98.2	100.3	99.7	96.3	98.1
30										102.2	104.5	98.7	99.7	101.7	99.7	101.1	106.1	100.9	97.8	98.7	101	94.3	102.3
33										107.3	104	103	100.3	101.4	99.4	101.8	111.8	104.3	102.2	103	101.4	94.7	102.3
35										106.5	105.4	103.4	102.9	102.4	101	102.6	113.6	107.8	103.1	102.7	104.4	97.3	102.7
37										110.8	104.5	105.5	104.1	102	103.9	105.2	110.5	107.8	103.6	103.4	108.5	98.3	103.9
40										109.5	108	103.4	104.1	102.4	101.9	103.3	105.3	103	100	103.7	106.1	98.3	107.4
41										112.5	106.3	107.2	104.4	105.1	103.9	105.5	110.5	106.1	100	103	107.1	99.7	105.4
Body weight in [g]
Red indicates the weight of mice when sacrificed
Blue indicate the weight of mice when placed on NTBC-containing water
Days off NTBC	PBS			rAAV:FahDonor:ncSpacer			rAAV:ncDonor:FahSpacer			rAAV:HDR:uncleaved							rAAV:HDR:cleaved
0	23.6	22.2	26.6	27.5	26	27.6	26.9	26.7	25.9	23.2	22.4	23.6	31.5	29.5	30.9	27.1	22.8	23	22.4	29.7	29.5	30	25.8
1	23.1	22.2	26.7	27.4	25.9	27.9	28.8	28.9	27.4	22.7	22.8	24	32.3	28.9	31	26.8	22.7	21.9	21.3	28.7	29	29.1	25.4
2				26.9	26.7	27.8	29	28.2	27.8
3	19.3	21.9	23.9	27.6	26.8	28.4	29.6	28.4	28.5	23.7	22.5	23	32.1	29.1	31.8	27.7	22.7	22.5	22	28.7	29.7	29.4	25.9
4		21.2		27.1	26	27.8	29.9	28.6	28.7	23.2	22.4	23.4	32.3	29.2	31.9	27.9	22.8	22.7	22.1	28.2	29.2	28.9	25.3
5		22.2		26.9	26.4	27.7	29.3	28	28	24	23.2	23.5	32.5	30.6	31.4	28	23.1	22.3	22.3	28.5	29.8	29.3	25.7
6		20.6		27.5	26.4	28	29.3	28.5	28.7	23.4	22.7	23.8	32	28.9	31.6	27.7	23.1	22.1	21.8	27.9	28.7	28	24.9
7		21.3		27.8	26.3	27.9	28.9	28.3	28.6	23.9	23.1	24.3	31.6	29.2	30.9	27.7	23	23	22.1	28.2	29.9	29.1	25.7
8		21.7		27.4	26.6	28	29	28.3	28.3	24.3	23.4	23.7	31.7	29	30.6	27.6	23	22.9	21.8	28	28.8	28.5	25.3
9		21.4		27.6	27	28	28.9	28.3	28.2
10		21.5		27.5	26.5	27.6	28.6	27.6	27.7	24.1	22.4	22.8	30.7	28.5	30.2	27.1	22.1	22.7	21.4	27.8	28.2	27	24.8
11		21.6		27.4	26.3	27.3	29	27.9	27.6	23.9	23	23	31.4	28.8	30.1	26.6	22	22.6	20.9	27.8	28.2	28.9	25
12				-	-	-	29.3	27	27.5
13		20.5		27	26.4	26.5	-	-	-	23.3	22.6	22.6	30.7	27.4	30	27.1	21.4	22.2	20.7	27.9	27.5	30.9	24.8
14		20.5		26.2	26.2	25.7	28.3	26.7	27.7	22.2	21.7	22	29.9	26.4	30	25.7	20.8	21.3	20	26.5	26	28.7	23.8
15		20.7		25.6	25.4	25.5	27.5	26.2	27.1	22.1	21.2	21.4	29.8	27.9	29.9	25.6	20.8	20.7	20.3	28.7	27.3	29.2	24.4
16		19.8		25.3	25.1	24.3	26.7	25.1	26.9	22.2	21	21	30.4	28	29.4	25.9	21.4	21.1	21.6	29.5	28.4	28.6	23.8
17				23.7	24.6		25.9		26.5	22.7	21.6	21	30.1	29	29.8	25.7	21.3	21.4	22	30	29.6	29.5	23.7
18					24.5				26.6	22.1	22	23.6	29.9	28.8	29.4	25.7	21.1	22.3	21.3	27.9	29.1	29.7	24.1
19					24.5				25.8	22.8	22	22.9	30.6	28.8	29.3	25.9	21.3	22	21.3	28.5	28.8	29	24.3
20					23.4				25.6
21									25.3	23.1	22.2	24.2	30.6	29.5	29.3	26.3	22.1	22.2	21.8	28.7	29.5	28.8	24
22									24.2
23										22.1	22.2	23	30.5	28.6	30.1	25.9	22.3	22.4	21.2	28.5	28.8	28.2	24.3
24
25
26										24.2	22.8	23	30.3	29.3	30	26.8	23	23.3	22.4	29.5	29.5	28.5	25.5
27
28										24.3	23.6	23.7	30	29.4	29.9	26.1	23.5	23.2	22	29.8	29.4	28.9	25.3
29
30										23.7	23.4	23.3	31.4	30	30.8	27.4	24.2	23.2	21.9	29.3	29.8	28.3	26.4
31
32
33										24.9	23.3	24.3	31.6	29.9	30.7	27.6	25.5	24	22.9	30.6	29.9	28.4	26.4
34
35										24.7	23.6	24.4	32.4	30.2	31.2	27.8	25.9	24.8	23.1	30.5	30.8	29.2	26.5
36
37										25.7	23.4	24.9	32.8	30.1	32.1	28.5	25.2	24.8	23.2	30.7	32	29.5	26.8
38
39
40										25.4	24.2	24.4	32.8	30.2	31.5	28	24	23.7	22.4	30.8	31.3	29.5	27.7
41										26.1	23.8	25.3	32.9	31	32.1	28.6	25.2	24.4	22.4	30.6	31.6	29.9	27.2

## Sheet: Fig_4d NHEJ HDR
Fig_4d NHEJ HDR
Mice cohort	NHEJ (%)
PBS	0	0	0
rAAV:FahDonor:ncSpacer	0.2	0.3	0.3
rAAV:ncDonor:Fahspacer	8.2	8.1	13.4
rAAV:HDR:uncleaved	33.3	29.5	30.3	40.5	33.6	38.6	36.9
rAAV:HDR:cleaved	19.7	15.1	16.5	24.1	23.9	23.1	17.2
Mice cohort	HDR (%)
PBS	0	0	0
rAAV:FahDonor:ncSpacer	0	0	0
rAAV:ncDonor:Fahspacer	0	0	0
rAAV:HDR:uncleaved	4.5	9.5	4.3	3.5	3.2	3.3	2.7
rAAV:HDR:cleaved	3.1	4.8	4.5	4.5	6.5	5.7	3.5
Mice cohort	Mix NHEJ:HDR (%)
PBS	0	0	0
rAAV:FahDonor:ncSpacer	0	0	0
rAAV:ncDonor:Fahspacer	0	0	0
rAAV:HDR:uncleaved	0.6	0.5	0.5	0.5	0.3	0.5	0.5
rAAV:HDR:cleaved	0.2	0.1	0.1	0.1	0	0.1	0.1

## Sheet: Fig_4f(Fah RNAseq)
Fig_4f(Fah RNAseq)
Gene target	FAH (TPM)	Cohort
tyroFahPM_PBS_EM2987	8.39263	PBS
tyroFahPM_PBS_EM2988	53.5846
tyroFahPM_PBS_EM2926	6.3919
tyroFahPM_guideSCRAM_EM3140	32.929	rAAV:FahDonor:ncSpacer
tyroFahPM_guideSCRAM_EM3141	21.647
tyroFahPM_guideSCRAM_EM3142	23.5716
tyroFahPM_donorSCRAM_EM3147	19.2589	rAAV:ncDonor:FahSpacer
tyroFahPM_donorSCRAM_EM3148	28.1382
tyroFahPM_donorSCRAM_EM3149	23.9052
tyroFahPM_uncleaved_EM2989	138.795	rAAV:HDR:uncleaved / Post-NTBC withdrawal
tyroFahPM_uncleaved_EM2990	220.208
tyroFahPM_uncleaved_EM2991	120.318
tyroFahPM_uncleaved_EM2997	91.1635
tyroFahPM_uncleaved_EM2998	106.523
tyroFahPM_uncleaved_EM2999	66.7686
tyroFahPM_uncleaved_EM3000	146.003
tyroFahPM_cleaved_EM2993	199.003	rAAV:HDR:cleaved / Post-NTBC withdrawal
tyroFahPM_cleaved_EM2994	104.792
tyroFahPM_cleaved_EM2995	83.0516
tyroFahPM_cleaved_EM2927	88.6571
tyroFahPM_cleaved_EM2928	128.393
tyroFahPM_cleaved_EM2929	120.435
tyroFahPM_cleaved_EM2930	139.504
tyroFahPM_uncleaved_EM2992	37.325	rAAV:HDR:uncleaved / Pre-NTBC withdrawal
tyroFahPM_uncleaved_EM3143	32.1103
tyroFahPM_uncleaved_EM3144	52.4073
tyroFahPM_cleaved_EM2996	48.7834	rAAV:HDR:cleaved / Pre-NTBC withdrawal
tyroFahPM_cleaved_EM3145	21.9113
tyroFahPM_cleaved_EM3146	33.5959

[truncated: 14 more sheets: Fig_4g(AAV qpCR), Fig_4h(Nme2 gRNA RTqPCR), Fig_5c (Idua enz act), Fig_5d (GAG), Fig_5e (GLUC), Fig_5f (Fah HDR NHEJ), Fig_5g (Idua mRNA), Fig_5h (AAVcopy # U6 U1a), Fig_5i,j (RTPCR sgRNA&Nme2Cas9), SuppFig_1, SuppFig_3, SuppFig_5, SuppFig_6, SuppFig_7]
